# Supplementary material for: Response Strategies of Giant Panda, Red Panda, and Forest Musk Deer to Human Disturbance in Sichuan Liziping National Nature Reserve
Source: Biology (Basel). 2026 Jan 21;15(2):194. doi: 10.3390/biology15020194 (PMC12837811; doi:10.3390/biology15020194)
Supplement: Supplementary file 1 [file biology-15-00194-s001.zip]

Archive with 1 entries (1 files):
- biology-4077871-supplementary.pdf
